# Supplementary material for: Workplace-Based Interventions for Mental Health in Africa: A Scoping Review
Source: Int J Environ Res Public Health. 2023 May 18;20(10):5863. doi: 10.3390/ijerph20105863 (PMC10218638; doi:10.3390/ijerph20105863)
Supplement: Supplementary file 1 [file ijerph-20-05863-s001.zip]

Archive with 1 entries (1 files):
- ijerph-2325124-supplementary.pdf
